# Supplementary material for: Structure-Guided Development of Bivalent Aptamers Blocking SARS-CoV-2 Infection
Source: Molecules. 2023 Jun 8;28(12):4645. doi: 10.3390/molecules28124645 (PMC10303109; doi:10.3390/molecules28124645)
Supplement: Supplementary file 1 [file molecules-28-04645-s001.zip]

Archive with 1 entries (1 files):
- molecules-2436899-supplementary.pdf
